# Supplementary material for: Primary Ventral Hernia Repair and the Risk of Postoperative Small Bowel Obstruction: Intra Versus Extraperitoneal Mesh
Source: J Clin Med. 2023 Aug 16;12(16):5341. doi: 10.3390/jcm12165341 (PMC10455485; doi:10.3390/jcm12165341)
Supplement: Supplementary file 1 [file jcm-12-05341-s001.zip]

Archive with 1 entries (1 files):
- jcm-2477084-supplementary.pdf
